# Supplementary material for: MH-76, a Novel Non-Quinazoline α1-Adrenoceptor Antagonist, but Not Prazosin Reduces Inflammation and Improves Insulin Signaling in Adipose Tissue of Fructose-Fed Rats
Source: Pharmaceuticals (Basel). 2021 May 18;14(5):477. doi: 10.3390/ph14050477 (PMC8157569; doi:10.3390/ph14050477)
Supplement: Supplementary file 1 [file pharmaceuticals-14-00477-s001.zip]

Archive with 1 entries (1 files):
- pharmaceuticals-1182246-supplementary.pdf
